# Supplementary material for: Network Analysis of Convergent and Specific Molecular Pathways of Nutraceuticals with Antioxidant and Neuroprotective Potential in Glaucoma
Source: Antioxidants (Basel). 2026 Apr 2;15(4):445. doi: 10.3390/antiox15040445 (PMC13113343; doi:10.3390/antiox15040445)
Supplement: Supplementary file 1 [file antioxidants-15-00445-s001.zip]

Archive with 1 entries (1 files):
- antioxidants-4180698-supplementary.pdf
